# Supplementary material for: Atenolol Ameliorates Skeletal Muscle Atrophy and Oxidative Stress Induced by Cast Immobilization in Rats
Source: Biomedicines. 2023 Apr 25;11(5):1269. doi: 10.3390/biomedicines11051269 (PMC10215752; doi:10.3390/biomedicines11051269)
Supplement: Supplementary file 1 [file biomedicines-11-01269-s001.zip]

Archive with 1 entries (1 files):
- biomedicines-2173027-supplementary.pdf
